# Supplementary material for: The subfamily Cheloninae (Hymenoptera, Braconidae) from Egypt, with the description of two new species
Source: Zookeys. 2011 Jul 5;(115):85–102. doi: 10.3897/zookeys.115.1186 (PMC3187663; doi:10.3897/zookeys.115.1186)
Supplement: XML Treatment for Ascogaster excisa [file zookeys.115.1186-treatment1.xml]

<!DOCTYPE tp:taxon-treatment
  PUBLIC "-//TaxonX//DTD Taxonomic Treatment Publishing DTD v0 20100105//EN" "tax-treatment-NSO.dtd">
<tp:taxon-treatment xmlns:tp="http://www.plazi.org/taxpub"><tp:treatment-meta><mixed-citation publication-type="journal"><person-group><name><surname>Edmardash</surname><given-names>Yusuf Abd-Elaziz</given-names></name><name><surname>Abdel-Dayem</surname><given-names>Mahmoud Saleh</given-names></name><name><surname>Gadallah</surname><given-names>Neveen Samy</given-names></name></person-group><article-title>The subfamily Cheloninae (Hymenoptera, Braconidae) from Egypt, with the description of two new species</article-title><source>Zookeys</source><day>5</day><month>7</month><year>2011</year><volume>2011</volume><issue>115</issue><fpage>85</fpage><lpage>102</lpage><pub-id pub-id-type="doi">10.3897/zookeys.115.1186</pub-id></mixed-citation></tp:treatment-meta><tp:nomenclature><tp:taxon-name>
                                <tp:taxon-name-part taxon-name-part-type="genus">Ascogaster</tp:taxon-name-part>
                                <tp:taxon-name-part taxon-name-part-type="species">excisa</tp:taxon-name-part>
                                <object-id xmlns:xlink="http://www.w3.org/1999/xlink" xlink:type="simple">http://species-id.net/wiki/Ascogaster_excisa</object-id>
                            </tp:taxon-name><tp:taxon-authority>(Herrich-Schäffer, 1838)</tp:taxon-authority><tp:nomenclature-citation-list><tp:nomenclature-citation><tp:taxon-name>Chelonus excisus</tp:taxon-name><comment><xref ref-type="bibr" rid="B16">Herrich-Schäffer 1838</xref>: 153, ♀.</comment></tp:nomenclature-citation><tp:nomenclature-citation><tp:taxon-name>Ascogaster longiventris</tp:taxon-name><comment> Tobias, 1964: 148, ♂.</comment></tp:nomenclature-citation></tp:nomenclature-citation-list></tp:nomenclature><tp:treatment-sec sec-type="Distribution"><title>Distribution.</title><p>Egypt [without specific locality (<xref ref-type="bibr" rid="B27">Szépligeti 1908</xref>); Alexandria (<xref ref-type="bibr" rid="B23">Morsy 1976</xref>), Bulgaria, France, Germany, Kazakhstan, Russia, Spain, Switzerland and former Yugoslavia.</p></tp:treatment-sec><ref-list><ref id="B16"><mixed-citation xmlns:xlink="http://www.w3.org/1999/xlink" xlink:type="simple"><person-group><name name-style="western"><surname>Herrich-Schäffer</surname><given-names>GAW</given-names></name></person-group> (<year>1838</year>)<source> Faunae Insectorum Germaniae initiae oder Deutschlands Insecten. Hymenoptera. Auseinandersetzung der Gattung <italic>Chelonus</italic> (Jurine)</source>. <publisher-loc>Regensburg</publisher-loc>. Heft <volume>154</volume></mixed-citation></ref><ref id="B27"><mixed-citation xmlns:xlink="http://www.w3.org/1999/xlink" xlink:type="simple"><!--PageBreak--><person-group><name name-style="western"><surname>Szépligeti</surname><given-names>G</given-names></name></person-group> (<year>1908</year>)<article-title> Braconiden aus der Sammlung des ungarischen National-Museums, 2.</article-title><source>Annales Historico-Naturales Musei Nationalis Hungarici</source><volume>6</volume>:<fpage>397</fpage>-<lpage>427</lpage>.</mixed-citation></ref><ref id="B23"><mixed-citation xmlns:xlink="http://www.w3.org/1999/xlink" xlink:type="simple"><person-group><name name-style="western"><surname>Morsy</surname><given-names>S</given-names></name></person-group> (<year>1976</year>)<source> Taxonomic studies on Family Braconidae (Hymenoptera) from Egypt</source>. M.Sc. thesis, <publisher-loc>Ain Shams, Egypt</publisher-loc>, <publisher-name>Ain Shams University</publisher-name>, <lpage>216</lpage>pp.</mixed-citation></ref></ref-list></tp:taxon-treatment>
