# Supplementary material for: The subfamily Cheloninae (Hymenoptera, Braconidae) from Egypt, with the description of two new species
Source: Zookeys. 2011 Jul 5;(115):85–102. doi: 10.3897/zookeys.115.1186 (PMC3187663; doi:10.3897/zookeys.115.1186)
Supplement: XML Treatment for Ascogaster quadridentata [file zookeys.115.1186-treatment2.xml]

<!DOCTYPE tp:taxon-treatment
  PUBLIC "-//TaxonX//DTD Taxonomic Treatment Publishing DTD v0 20100105//EN" "tax-treatment-NSO.dtd">
<tp:taxon-treatment xmlns:tp="http://www.plazi.org/taxpub"><tp:treatment-meta><mixed-citation publication-type="journal"><person-group><name><surname>Edmardash</surname><given-names>Yusuf Abd-Elaziz</given-names></name><name><surname>Abdel-Dayem</surname><given-names>Mahmoud Saleh</given-names></name><name><surname>Gadallah</surname><given-names>Neveen Samy</given-names></name></person-group><article-title>The subfamily Cheloninae (Hymenoptera, Braconidae) from Egypt, with the description of two new species</article-title><source>Zookeys</source><day>5</day><month>7</month><year>2011</year><volume>2011</volume><issue>115</issue><fpage>85</fpage><lpage>102</lpage><pub-id pub-id-type="doi">10.3897/zookeys.115.1186</pub-id></mixed-citation></tp:treatment-meta><tp:nomenclature><label>*</label><tp:taxon-name>
                                <tp:taxon-name-part taxon-name-part-type="genus">Ascogaster</tp:taxon-name-part>
                                <tp:taxon-name-part taxon-name-part-type="species">quadridentata</tp:taxon-name-part>
                                <object-id xmlns:xlink="http://www.w3.org/1999/xlink" xlink:type="simple">http://species-id.net/wiki/Ascogaster_quadridentata</object-id>
                            </tp:taxon-name><tp:taxon-authority>Wesmael, 1835</tp:taxon-authority><tp:nomenclature-citation-list><tp:nomenclature-citation><tp:taxon-name>Ascogaster quadridentata</tp:taxon-name><comment><xref ref-type="bibr" rid="B30">Wesmael 1835</xref>: 237.</comment></tp:nomenclature-citation></tp:nomenclature-citation-list></tp:nomenclature><tp:treatment-sec sec-type="Material"><title>Material.</title><p>1♀, Arish (<named-content xmlns:xlink="http://www.w3.org/1999/xlink" content-type="dwc:verbatimCoordinates" xlink:type="simple">31°8'11.148"N; 33°49'57.5754"E</named-content>), 14.III.2009 [CUC].</p></tp:treatment-sec><tp:treatment-sec sec-type="Distribution"><title>Distribution.</title><p>New to Egypt,Europe (Central, Southeast and Western), Mongolia, New Zealand [introduced (<xref ref-type="bibr" rid="B29">Walker and Huddleston 1987</xref>)], North Africa and Russia (Central, Northwest and South).</p></tp:treatment-sec><ref-list><ref id="B30"><mixed-citation xmlns:xlink="http://www.w3.org/1999/xlink" xlink:type="simple"><person-group><name name-style="western"><surname>Wesmael</surname><given-names>C</given-names></name></person-group> (<year>1835</year>)<article-title> Monographie des Braconides de Belgique.</article-title><source>Nouveaux Memoires de l’Academie Royale des Sciences et Belles-lettres Bruxelles</source><volume>9</volume>:<fpage>1</fpage>-<lpage>252</lpage>.</mixed-citation></ref><ref id="B29"><mixed-citation xmlns:xlink="http://www.w3.org/1999/xlink" xlink:type="simple"><person-group><name name-style="western"><surname>Walker</surname><given-names>AK</given-names></name><name name-style="western"><surname>Huddleston</surname><given-names>T</given-names></name></person-group> (<year>1987</year>)<article-title> New Zealand chelonine braconid wasps (Hymenoptera).</article-title><source>Journal of Natural History</source><volume>21</volume> (<issue>2</issue>):<fpage>339</fpage>-<lpage>361</lpage>. <ext-link ext-link-type="uri" xlink:href="http://dx.doi.org/10.1080/00222938700771061" xlink:type="simple">doi: 10.1080/00222938700771061</ext-link></mixed-citation></ref></ref-list></tp:taxon-treatment>
