# Supplementary material for: The subfamily Cheloninae (Hymenoptera, Braconidae) from Egypt, with the description of two new species
Source: Zookeys. 2011 Jul 5;(115):85–102. doi: 10.3897/zookeys.115.1186 (PMC3187663; doi:10.3897/zookeys.115.1186)
Supplement: XML Treatment for Chelonus (Chelonus) inanitus [file zookeys.115.1186-treatment3.xml]

<!DOCTYPE tp:taxon-treatment
  PUBLIC "-//TaxonX//DTD Taxonomic Treatment Publishing DTD v0 20100105//EN" "tax-treatment-NSO.dtd">
<tp:taxon-treatment xmlns:tp="http://www.plazi.org/taxpub"><tp:treatment-meta><mixed-citation publication-type="journal"><person-group><name><surname>Edmardash</surname><given-names>Yusuf Abd-Elaziz</given-names></name><name><surname>Abdel-Dayem</surname><given-names>Mahmoud Saleh</given-names></name><name><surname>Gadallah</surname><given-names>Neveen Samy</given-names></name></person-group><article-title>The subfamily Cheloninae (Hymenoptera, Braconidae) from Egypt, with the description of two new species</article-title><source>Zookeys</source><day>5</day><month>7</month><year>2011</year><volume>2011</volume><issue>115</issue><fpage>85</fpage><lpage>102</lpage><pub-id pub-id-type="doi">10.3897/zookeys.115.1186</pub-id></mixed-citation></tp:treatment-meta><tp:nomenclature><tp:taxon-name>
                                <tp:taxon-name-part taxon-name-part-type="genus">Chelonus</tp:taxon-name-part>
                                (<tp:taxon-name-part taxon-name-part-type="subgenus">Chelonus</tp:taxon-name-part>)
                                <tp:taxon-name-part taxon-name-part-type="species">inanitus</tp:taxon-name-part>
                                <object-id xmlns:xlink="http://www.w3.org/1999/xlink" xlink:type="simple">http://species-id.net/wiki/Chelonus_(Chelonus)_inanitus</object-id>
                            </tp:taxon-name><tp:taxon-authority>(Linnaeus, 1767)</tp:taxon-authority><tp:nomenclature-citation-list><tp:nomenclature-citation><tp:taxon-name>Cynips inanita</tp:taxon-name><comment><xref ref-type="bibr" rid="B21">Linnaeus 1767</xref>: 919.&gt;</comment></tp:nomenclature-citation></tp:nomenclature-citation-list></tp:nomenclature><tp:treatment-sec sec-type="Material"><title>Material.</title><p>1♀, Alexandria (<named-content xmlns:xlink="http://www.w3.org/1999/xlink" content-type="dwc:verbatimCoordinates" xlink:type="simple">31°12'58.248"N; 29°45'58.248"E</named-content>), VI.1965 [ESEC]; 1♀, 2 ♂♂, Assuit (<named-content xmlns:xlink="http://www.w3.org/1999/xlink" content-type="dwc:verbatimCoordinates" xlink:type="simple">27°16'3.756"N; 31°9'6.9834"E</named-content> - <named-content xmlns:xlink="http://www.w3.org/1999/xlink" content-type="dwc:verbatimCoordinates" xlink:type="simple">27°23'29.1834"N; 31°32'26.484"E</named-content>), IX.1972 [ASC]; 1♀, Beni-Suef (<named-content xmlns:xlink="http://www.w3.org/1999/xlink" content-type="dwc:verbatimCoordinates" xlink:type="simple">29°13'59.9874"N; 31°1'0.012"E</named-content>), IX.1972 [ASC]; 2 ♀♀, Kerdasa (<named-content xmlns:xlink="http://www.w3.org/1999/xlink" content-type="dwc:verbatimCoordinates" xlink:type="simple">30°1'56.136"N; 31°6'32.6874"E</named-content>), 29.X.2008 [CUC]; 2 ♀♀, 1 ♂, Nahia (<named-content xmlns:xlink="http://www.w3.org/1999/xlink" content-type="dwc:verbatimCoordinates" xlink:type="simple">30°1'55.2354"N; 31°6'39.4194"E</named-content>), 28.X.2008 [<bold>CUC</bold>]; 1♀, 2 ♂♂, Ismailia (<named-content xmlns:xlink="http://www.w3.org/1999/xlink" content-type="dwc:verbatimCoordinates" xlink:type="simple">30°32'54.168"N; 31°47'0.2754"E</named-content> - <named-content xmlns:xlink="http://www.w3.org/1999/xlink" content-type="dwc:verbatimCoordinates" xlink:type="simple">30°38'20.7954"N; 32°16'7.572"E</named-content>), 25.XI.2009 [CUC]; 1♀, 1♂, Fayoum [Karanis] (<named-content xmlns:xlink="http://www.w3.org/1999/xlink" content-type="dwc:verbatimCoordinates" xlink:type="simple">29°21'N; 30°40'59.988"E</named-content>), 23.VIII.2010 [CUC].</p></tp:treatment-sec><tp:treatment-sec sec-type="Distribution"><title>Distribution.</title><p>Egypt [El-Menia, El-Sharqia (El-Zagazig and Menia El Qamh), Gharbia, Sheiben El Kom and Qena (<xref ref-type="bibr" rid="B23">Morsy 1976</xref>)], Europe, Israel, Japan, North Africa, Russia and USA [California, introduced (<xref ref-type="bibr" rid="B26">Shenefelt 1973</xref>)].</p></tp:treatment-sec><ref-list><ref id="B21"><mixed-citation xmlns:xlink="http://www.w3.org/1999/xlink" xlink:type="simple"><person-group><name name-style="western"><surname>Linnaeus</surname><given-names>C von</given-names></name></person-group> (<year>1767</year>)<source> Systema naturae. Tom. I. Pars II. 12th Edition. Laurnetii Salvii, Holmiae</source><volume>1</volume>(<issue>2</issue>): <fpage>533</fpage>–<lpage>1328</lpage>. [Ichneumon on pp. 930–941]</mixed-citation></ref><ref id="B23"><mixed-citation xmlns:xlink="http://www.w3.org/1999/xlink" xlink:type="simple"><person-group><name name-style="western"><surname>Morsy</surname><given-names>S</given-names></name></person-group> (<year>1976</year>)<source> Taxonomic studies on Family Braconidae (Hymenoptera) from Egypt</source>. M.Sc. thesis, <publisher-loc>Ain Shams, Egypt</publisher-loc>, <publisher-name>Ain Shams University</publisher-name>, <lpage>216</lpage>pp.</mixed-citation></ref><ref id="B26"><mixed-citation xmlns:xlink="http://www.w3.org/1999/xlink" xlink:type="simple"><person-group><name name-style="western"><surname>Shenefelt</surname><given-names>RD</given-names></name></person-group> (<year>1973</year>)<article-title> Braconidae 6. Cheloninae. Hymenoptera Catalogus (nova edition).</article-title><source>Pars</source><volume>10</volume>:<fpage>813</fpage>-<lpage>936</lpage>.</mixed-citation></ref></ref-list></tp:taxon-treatment>
