# Supplementary material for: The subfamily Cheloninae (Hymenoptera, Braconidae) from Egypt, with the description of two new species
Source: Zookeys. 2011 Jul 5;(115):85–102. doi: 10.3897/zookeys.115.1186 (PMC3187663; doi:10.3897/zookeys.115.1186)
Supplement: XML Treatment for Chelonus (Chelonus) obscuratus [file zookeys.115.1186-treatment4.xml]

<!DOCTYPE tp:taxon-treatment
  PUBLIC "-//TaxonX//DTD Taxonomic Treatment Publishing DTD v0 20100105//EN" "tax-treatment-NSO.dtd">
<tp:taxon-treatment xmlns:tp="http://www.plazi.org/taxpub"><tp:treatment-meta><mixed-citation publication-type="journal"><person-group><name><surname>Edmardash</surname><given-names>Yusuf Abd-Elaziz</given-names></name><name><surname>Abdel-Dayem</surname><given-names>Mahmoud Saleh</given-names></name><name><surname>Gadallah</surname><given-names>Neveen Samy</given-names></name></person-group><article-title>The subfamily Cheloninae (Hymenoptera, Braconidae) from Egypt, with the description of two new species</article-title><source>Zookeys</source><day>5</day><month>7</month><year>2011</year><volume>2011</volume><issue>115</issue><fpage>85</fpage><lpage>102</lpage><pub-id pub-id-type="doi">10.3897/zookeys.115.1186</pub-id></mixed-citation></tp:treatment-meta><tp:nomenclature><label>*</label><tp:taxon-name>
                                <tp:taxon-name-part taxon-name-part-type="genus">Chelonus</tp:taxon-name-part>
                                (<tp:taxon-name-part taxon-name-part-type="subgenus">Chelonus</tp:taxon-name-part>)
                                <tp:taxon-name-part taxon-name-part-type="species">obscuratus</tp:taxon-name-part>
                                <object-id xmlns:xlink="http://www.w3.org/1999/xlink" xlink:type="simple">http://species-id.net/wiki/Chelonus_(Chelonus)_obscuratus</object-id>
                            </tp:taxon-name><tp:taxon-authority>Herrich-Schäffer, 1838</tp:taxon-authority><tp:nomenclature-citation-list><tp:nomenclature-citation><tp:taxon-name>Chelonus obscuratus</tp:taxon-name><comment><xref ref-type="bibr" rid="B16">Herrich-Schäffer 1838</xref>: 154.</comment></tp:nomenclature-citation></tp:nomenclature-citation-list></tp:nomenclature><tp:treatment-sec sec-type="Material"><title>Material.</title><p>1♀, 1 ♂, El- Menia (<named-content xmlns:xlink="http://www.w3.org/1999/xlink" content-type="dwc:verbatimCoordinates" xlink:type="simple">28°29'18.96"N; 30°50'55.8954"E</named-content>), 19.VII.1974 [<bold>ASC</bold>]; 2♀♀, Borg el Arab (<named-content xmlns:xlink="http://www.w3.org/1999/xlink" content-type="dwc:verbatimCoordinates" xlink:type="simple">30°52'9.4434"N; 29°24'44.8194"E</named-content>), 13.IV.2009 [CUC]; 1♀, Matruh (<named-content xmlns:xlink="http://www.w3.org/1999/xlink" content-type="dwc:verbatimCoordinates" xlink:type="simple">31°36'54.3234"N; 25°55'35.2554"E</named-content>), 30.IX.2009 [CUC].</p></tp:treatment-sec><tp:treatment-sec sec-type="Distribution"><title>Distribution.</title><p><bold>N</bold>ew to Egypt, Europe, Mongolia, North Africa and Russia (Central, East and South)<!--PageBreak--></p></tp:treatment-sec><ref-list><ref id="B16"><mixed-citation xmlns:xlink="http://www.w3.org/1999/xlink" xlink:type="simple"><person-group><name name-style="western"><surname>Herrich-Schäffer</surname><given-names>GAW</given-names></name></person-group> (<year>1838</year>)<source> Faunae Insectorum Germaniae initiae oder Deutschlands Insecten. Hymenoptera. Auseinandersetzung der Gattung <italic>Chelonus</italic> (Jurine)</source>. <publisher-loc>Regensburg</publisher-loc>. Heft <volume>154</volume></mixed-citation></ref></ref-list></tp:taxon-treatment>
