# Supplementary material for: The subfamily Cheloninae (Hymenoptera, Braconidae) from Egypt, with the description of two new species
Source: Zookeys. 2011 Jul 5;(115):85–102. doi: 10.3897/zookeys.115.1186 (PMC3187663; doi:10.3897/zookeys.115.1186)
Supplement: XML Treatment for Chelonus (Chelonus) oculator [file zookeys.115.1186-treatment5.xml]

<!DOCTYPE tp:taxon-treatment
  PUBLIC "-//TaxonX//DTD Taxonomic Treatment Publishing DTD v0 20100105//EN" "tax-treatment-NSO.dtd">
<tp:taxon-treatment xmlns:tp="http://www.plazi.org/taxpub"><tp:treatment-meta><mixed-citation publication-type="journal"><person-group><name><surname>Edmardash</surname><given-names>Yusuf Abd-Elaziz</given-names></name><name><surname>Abdel-Dayem</surname><given-names>Mahmoud Saleh</given-names></name><name><surname>Gadallah</surname><given-names>Neveen Samy</given-names></name></person-group><article-title>The subfamily Cheloninae (Hymenoptera, Braconidae) from Egypt, with the description of two new species</article-title><source>Zookeys</source><day>5</day><month>7</month><year>2011</year><volume>2011</volume><issue>115</issue><fpage>85</fpage><lpage>102</lpage><pub-id pub-id-type="doi">10.3897/zookeys.115.1186</pub-id></mixed-citation></tp:treatment-meta><tp:nomenclature><label>*</label><tp:taxon-name>
                                <tp:taxon-name-part taxon-name-part-type="genus">Chelonus</tp:taxon-name-part>
                                (<tp:taxon-name-part taxon-name-part-type="subgenus">Chelonus</tp:taxon-name-part>)
                                <tp:taxon-name-part taxon-name-part-type="species">oculator</tp:taxon-name-part>
                                <object-id xmlns:xlink="http://www.w3.org/1999/xlink" xlink:type="simple">http://species-id.net/wiki/Chelonus_(Chelonus)_oculator</object-id>
                            </tp:taxon-name><tp:taxon-authority>(Fabricius, 1775)</tp:taxon-authority><tp:nomenclature-citation-list><tp:nomenclature-citation><tp:taxon-name>Ichneumon oculator</tp:taxon-name><comment><xref ref-type="bibr" rid="B12">Fabricius 1775</xref>: 338.</comment></tp:nomenclature-citation></tp:nomenclature-citation-list></tp:nomenclature><tp:treatment-sec sec-type="Material"><title>Material.</title><p>1♂, 1♀ Damanhour (<named-content xmlns:xlink="http://www.w3.org/1999/xlink" content-type="dwc:verbatimCoordinates" xlink:type="simple">31°1'59.9874"N; 30°28'0.012"E</named-content>) 4.XI.2008 [CUC]; 1♀ Banha (<named-content xmlns:xlink="http://www.w3.org/1999/xlink" content-type="dwc:verbatimCoordinates" xlink:type="simple">30°27'27.4314"N; 31°10'12.42"E</named-content>) 15.X.2009 [CUC]; 1♀ Desouq (<named-content xmlns:xlink="http://www.w3.org/1999/xlink" content-type="dwc:verbatimCoordinates" xlink:type="simple">31°7'47.1"N; 30°38'45.3834"E</named-content>) 29.XII.2009 [CUC].</p></tp:treatment-sec><tp:treatment-sec sec-type="Distribution"><title>Distribution.</title><p>New to Egypt,Europe, Mongolia and Russia.</p></tp:treatment-sec><ref-list><ref id="B12"><mixed-citation xmlns:xlink="http://www.w3.org/1999/xlink" xlink:type="simple"><person-group><name name-style="western"><surname>Fabricius</surname><given-names>JC</given-names></name></person-group> (<year>1775</year>)<source> Systema Entomologiae, sistens Insectorum classes, ordines, genera, species</source>. <publisher-name>Flensburgi et Lipsae</publisher-name>, <lpage>832</lpage> pp.</mixed-citation></ref></ref-list></tp:taxon-treatment>
