# Supplementary material for: The subfamily Cheloninae (Hymenoptera, Braconidae) from Egypt, with the description of two new species
Source: Zookeys. 2011 Jul 5;(115):85–102. doi: 10.3897/zookeys.115.1186 (PMC3187663; doi:10.3897/zookeys.115.1186)
Supplement: XML Treatment for Chelonus (Microchelonus) basalis [file zookeys.115.1186-treatment6.xml]

<!DOCTYPE tp:taxon-treatment
  PUBLIC "-//TaxonX//DTD Taxonomic Treatment Publishing DTD v0 20100105//EN" "tax-treatment-NSO.dtd">
<tp:taxon-treatment xmlns:tp="http://www.plazi.org/taxpub"><tp:treatment-meta><mixed-citation publication-type="journal"><person-group><name><surname>Edmardash</surname><given-names>Yusuf Abd-Elaziz</given-names></name><name><surname>Abdel-Dayem</surname><given-names>Mahmoud Saleh</given-names></name><name><surname>Gadallah</surname><given-names>Neveen Samy</given-names></name></person-group><article-title>The subfamily Cheloninae (Hymenoptera, Braconidae) from Egypt, with the description of two new species</article-title><source>Zookeys</source><day>5</day><month>7</month><year>2011</year><volume>2011</volume><issue>115</issue><fpage>85</fpage><lpage>102</lpage><pub-id pub-id-type="doi">10.3897/zookeys.115.1186</pub-id></mixed-citation></tp:treatment-meta><tp:nomenclature><tp:taxon-name>
                                <tp:taxon-name-part taxon-name-part-type="genus">Chelonus</tp:taxon-name-part>
                                (<tp:taxon-name-part taxon-name-part-type="subgenus">Microchelonus</tp:taxon-name-part>)
                                <tp:taxon-name-part taxon-name-part-type="species">basalis</tp:taxon-name-part>
                                <object-id xmlns:xlink="http://www.w3.org/1999/xlink" xlink:type="simple">http://species-id.net/wiki/Chelonus_(Microchelonus)_basalis</object-id>
                            </tp:taxon-name><tp:taxon-authority>Curtis, 1837</tp:taxon-authority><tp:nomenclature-citation-list><tp:nomenclature-citation><tp:taxon-name>Chelonus (Microchelonus) basalis</tp:taxon-name><comment><xref ref-type="bibr" rid="B10">Curtis 1837</xref>: 672.</comment></tp:nomenclature-citation></tp:nomenclature-citation-list></tp:nomenclature><tp:treatment-sec sec-type="Distribution"><title>Distribution.</title><p>In Egypt previously recorded with no specific locality (<xref ref-type="bibr" rid="B27">Szépligeti 1908</xref>),Europe (Central and Southwest), Israel, Russia (Northwest) and West Asia.</p></tp:treatment-sec><ref-list><ref id="B10"><mixed-citation xmlns:xlink="http://www.w3.org/1999/xlink" xlink:type="simple"><person-group><name name-style="western"><surname>Curtis</surname><given-names>J</given-names></name></person-group> (<year>1837</year>)<source> British Entomology; being illustrations and descriptions of the genera of insects found in Great Britain and Ireland</source>, <volume>14</volume>: <lpage>672</lpage>.</mixed-citation></ref><ref id="B27"><mixed-citation xmlns:xlink="http://www.w3.org/1999/xlink" xlink:type="simple"><!--PageBreak--><person-group><name name-style="western"><surname>Szépligeti</surname><given-names>G</given-names></name></person-group> (<year>1908</year>)<article-title> Braconiden aus der Sammlung des ungarischen National-Museums, 2.</article-title><source>Annales Historico-Naturales Musei Nationalis Hungarici</source><volume>6</volume>:<fpage>397</fpage>-<lpage>427</lpage>.</mixed-citation></ref></ref-list></tp:taxon-treatment>
