# Supplementary material for: The subfamily Cheloninae (Hymenoptera, Braconidae) from Egypt, with the description of two new species
Source: Zookeys. 2011 Jul 5;(115):85–102. doi: 10.3897/zookeys.115.1186 (PMC3187663; doi:10.3897/zookeys.115.1186)
Supplement: XML Treatment for Chelonus (Microchelonus) blackburni [file zookeys.115.1186-treatment7.xml]

<!DOCTYPE tp:taxon-treatment
  PUBLIC "-//TaxonX//DTD Taxonomic Treatment Publishing DTD v0 20100105//EN" "tax-treatment-NSO.dtd">
<tp:taxon-treatment xmlns:tp="http://www.plazi.org/taxpub"><tp:treatment-meta><mixed-citation publication-type="journal"><person-group><name><surname>Edmardash</surname><given-names>Yusuf Abd-Elaziz</given-names></name><name><surname>Abdel-Dayem</surname><given-names>Mahmoud Saleh</given-names></name><name><surname>Gadallah</surname><given-names>Neveen Samy</given-names></name></person-group><article-title>The subfamily Cheloninae (Hymenoptera, Braconidae) from Egypt, with the description of two new species</article-title><source>Zookeys</source><day>5</day><month>7</month><year>2011</year><volume>2011</volume><issue>115</issue><fpage>85</fpage><lpage>102</lpage><pub-id pub-id-type="doi">10.3897/zookeys.115.1186</pub-id></mixed-citation></tp:treatment-meta><tp:nomenclature><tp:taxon-name>
                                <tp:taxon-name-part taxon-name-part-type="genus">Chelonus</tp:taxon-name-part>
                                (<tp:taxon-name-part taxon-name-part-type="subgenus">Microchelonus</tp:taxon-name-part>)
                                <tp:taxon-name-part taxon-name-part-type="species">blackburni</tp:taxon-name-part>
                                <object-id xmlns:xlink="http://www.w3.org/1999/xlink" xlink:type="simple">http://species-id.net/wiki/Chelonus_(Microchelonus)_blackburni</object-id>
                            </tp:taxon-name><tp:taxon-authority>Cameron, 1886</tp:taxon-authority><tp:nomenclature-citation-list><tp:nomenclature-citation><tp:taxon-name>Chelonus carinatus</tp:taxon-name><comment><xref ref-type="bibr" rid="B6">Cameron 1881</xref>: 599 (not Provancher, 1881).</comment></tp:nomenclature-citation><tp:nomenclature-citation><tp:taxon-name>Chelonus blackburni</tp:taxon-name><comment><xref ref-type="bibr" rid="B7">Cameron 1886</xref>: 242, replacement name.</comment></tp:nomenclature-citation><tp:nomenclature-citation><tp:taxon-name>Chelonus cameronii</tp:taxon-name><comment><xref ref-type="bibr" rid="B11">Dalla Torre 1898</xref>: 200, replacement name for <italic>carinatus</italic> Cameron.&gt;</comment></tp:nomenclature-citation></tp:nomenclature-citation-list></tp:nomenclature><tp:treatment-sec sec-type="Material"><title>Material.</title><p>2♀♀, Ismailia (<named-content xmlns:xlink="http://www.w3.org/1999/xlink" content-type="dwc:verbatimCoordinates" xlink:type="simple">30°24'16.2354"N; 32°17'38.868"E</named-content> ), 20.IV.2008 [CUC]; 1♀, El Tal el-kabeir (<named-content xmlns:xlink="http://www.w3.org/1999/xlink" content-type="dwc:verbatimCoordinates" xlink:type="simple">30°32'54.168"N; 31°47'0.2754"E</named-content> ), 21.IV.2008 [CUC]; 1♀, Ras El-esh (<named-content xmlns:xlink="http://www.w3.org/1999/xlink" content-type="dwc:verbatimCoordinates" xlink:type="simple">31°45'15.2"N; 32°18'30.008"E</named-content> ), 17.V.2010 [CUC].</p></tp:treatment-sec><tp:treatment-sec sec-type="Remarks"><title>Remarks.</title><p>The extreme basal part of the carapace has a black bilobed (kidney-shaped) marking, but in some specimens it may be semi-circular; the hind tibia has a whitish median band which in some cases is weakly developed.</p></tp:treatment-sec><tp:treatment-sec sec-type="Distribution"><title>Distribution.</title><p>Egypt [introduced (<xref ref-type="bibr" rid="B26">Shenefelt 1973</xref>)]<bold>,</bold> Australia, Fiji [introduced (<xref ref-type="bibr" rid="B26">Shenefelt 1973</xref>)], Hawaii, Kure Island, Mexico, Puerto Rico [introduced (<xref ref-type="bibr" rid="B26">Shenefelt 1973</xref>)] and USA [Texas, introduced and not established (<xref ref-type="bibr" rid="B26">Shenefelt 1973</xref>).</p></tp:treatment-sec><ref-list><ref id="B6"><mixed-citation xmlns:xlink="http://www.w3.org/1999/xlink" xlink:type="simple"><person-group><name name-style="western"><surname>Cameron</surname><given-names>P</given-names></name></person-group> (<year>1881</year>)<article-title> Notes on Hymenoptera, with descriptions of new species.</article-title><source>Transactions of the Royal Entomological Society of London</source><volume>1881</volume>:<fpage>555</fpage>-<lpage>578</lpage>.</mixed-citation></ref><ref id="B7"><mixed-citation xmlns:xlink="http://www.w3.org/1999/xlink" xlink:type="simple"><person-group><name name-style="western"><surname>Cameron</surname><given-names>P</given-names></name></person-group> (<year>1886</year>)<article-title> On the Hymenoptera of the Hawaiian Islands</article-title>. <source>Memoirs and Proceedings of the Manchester Literary and Philosophical Society </source>(<volume>3</volume>)<issue>10</issue>: <fpage>194</fpage>–<lpage>244</lpage>.<!--PageBreak--></mixed-citation></ref><ref id="B11"><mixed-citation xmlns:xlink="http://www.w3.org/1999/xlink" xlink:type="simple"><person-group><name name-style="western"><surname>Dalla Torre</surname><given-names>CG de</given-names></name></person-group> (<year>1898</year>)<source> Catalogus Hymenopterorum. Volumen IV. Braconidae</source>. <publisher-name>Guilelmi Engelmann</publisher-name>. <publisher-loc>Lipsiae</publisher-loc>, <lpage>323</lpage> pp.</mixed-citation></ref><ref id="B26"><mixed-citation xmlns:xlink="http://www.w3.org/1999/xlink" xlink:type="simple"><person-group><name name-style="western"><surname>Shenefelt</surname><given-names>RD</given-names></name></person-group> (<year>1973</year>)<article-title> Braconidae 6. Cheloninae. Hymenoptera Catalogus (nova edition).</article-title><source>Pars</source><volume>10</volume>:<fpage>813</fpage>-<lpage>936</lpage>.</mixed-citation></ref></ref-list></tp:taxon-treatment>
