# Supplementary material for: The subfamily Cheloninae (Hymenoptera, Braconidae) from Egypt, with the description of two new species
Source: Zookeys. 2011 Jul 5;(115):85–102. doi: 10.3897/zookeys.115.1186 (PMC3187663; doi:10.3897/zookeys.115.1186)
Supplement: XML Treatment for Chelonus (Microchelonus) sulcatus [file zookeys.115.1186-treatment9.xml]

<!DOCTYPE tp:taxon-treatment
  PUBLIC "-//TaxonX//DTD Taxonomic Treatment Publishing DTD v0 20100105//EN" "tax-treatment-NSO.dtd">
<tp:taxon-treatment xmlns:tp="http://www.plazi.org/taxpub"><tp:treatment-meta><mixed-citation publication-type="journal"><person-group><name><surname>Edmardash</surname><given-names>Yusuf Abd-Elaziz</given-names></name><name><surname>Abdel-Dayem</surname><given-names>Mahmoud Saleh</given-names></name><name><surname>Gadallah</surname><given-names>Neveen Samy</given-names></name></person-group><article-title>The subfamily Cheloninae (Hymenoptera, Braconidae) from Egypt, with the description of two new species</article-title><source>Zookeys</source><day>5</day><month>7</month><year>2011</year><volume>2011</volume><issue>115</issue><fpage>85</fpage><lpage>102</lpage><pub-id pub-id-type="doi">10.3897/zookeys.115.1186</pub-id></mixed-citation></tp:treatment-meta><tp:nomenclature><tp:taxon-name>
                                <tp:taxon-name-part taxon-name-part-type="genus">Chelonus</tp:taxon-name-part>
                                (<tp:taxon-name-part taxon-name-part-type="subgenus">Microchelonus</tp:taxon-name-part>)
                                <tp:taxon-name-part taxon-name-part-type="species">sulcatus</tp:taxon-name-part>
                                <object-id xmlns:xlink="http://www.w3.org/1999/xlink" xlink:type="simple">http://species-id.net/wiki/Chelonus_(Microchelonus)_sulcatus</object-id>
                            </tp:taxon-name><tp:taxon-authority>Jurine, 1807</tp:taxon-authority><tp:nomenclature-citation-list><tp:nomenclature-citation><tp:taxon-name>Chelonus sulcatus</tp:taxon-name><comment><xref ref-type="bibr" rid="B18">Jurine 1807</xref>: 291.</comment></tp:nomenclature-citation></tp:nomenclature-citation-list></tp:nomenclature><tp:treatment-sec sec-type="Material"><title>Material.</title><p>1 ♀, Menia El Kamh (<named-content xmlns:xlink="http://www.w3.org/1999/xlink" content-type="dwc:verbatimCoordinates" xlink:type="simple">30°30'55.404"N; 31°20'58.02"E</named-content> ), 12.XI.1973 [ASC]; 3 ♀♀, 1 ♂, Arab El Raml (<named-content xmlns:xlink="http://www.w3.org/1999/xlink" content-type="dwc:verbatimCoordinates" xlink:type="simple">31°14'35.0514"N; 29°57'36.756"E</named-content> ), 4.III.1975 [ASC]; 1♀, Samanoud (<named-content xmlns:xlink="http://www.w3.org/1999/xlink" content-type="dwc:verbatimCoordinates" xlink:type="simple">30°57'35.928"N; 31°14'15.8994"E</named-content> ), X.1981 [MAC]; 1 ♀, Beba (<named-content xmlns:xlink="http://www.w3.org/1999/xlink" content-type="dwc:verbatimCoordinates" xlink:type="simple">28°55'25.4274"N, 30°59'2.2914"E</named-content> ), 25.IV.2008 [CUC].</p></tp:treatment-sec><tp:treatment-sec sec-type="Remarks"><title>Remarks.</title><p>The examined specimens have the carapace entirely black, but in a single specimen (from Samanoud), a peculiar crown-shaped basal orange reddish spot is present.</p></tp:treatment-sec><tp:treatment-sec sec-type="Distribution"><title>Distribution.</title><p>Egypt [Beni Suef, Minya and Sids (<xref ref-type="bibr" rid="B23">Morsy 1976</xref>)],Europe, Israel, Mongolia and Russia.</p></tp:treatment-sec><ref-list><ref id="B18"><mixed-citation xmlns:xlink="http://www.w3.org/1999/xlink" xlink:type="simple"><person-group><name name-style="western"><surname>Jurine</surname><given-names>L</given-names></name></person-group> (<year>1807</year>)<source> Nouvelle methode de classer les Hymenoptères et les Diptères. 1. Hymenoptères</source>. <publisher-loc>Geneva</publisher-loc>. J.J. Paschoud ed., <lpage>319</lpage> pp. [Ichneumonoidea in 1–51, 94–118, Index Alphabetcus, Tableau Comparatif, Pl. 1,2,3,8].</mixed-citation></ref><ref id="B23"><mixed-citation xmlns:xlink="http://www.w3.org/1999/xlink" xlink:type="simple"><person-group><name name-style="western"><surname>Morsy</surname><given-names>S</given-names></name></person-group> (<year>1976</year>)<source> Taxonomic studies on Family Braconidae (Hymenoptera) from Egypt</source>. M.Sc. thesis, <publisher-loc>Ain Shams, Egypt</publisher-loc>, <publisher-name>Ain Shams University</publisher-name>, <lpage>216</lpage>pp.</mixed-citation></ref></ref-list></tp:taxon-treatment>
