# Supplementary material for: The subfamily Cheloninae (Hymenoptera, Braconidae) from Egypt, with the description of two new species
Source: Zookeys. 2011 Jul 5;(115):85–102. doi: 10.3897/zookeys.115.1186 (PMC3187663; doi:10.3897/zookeys.115.1186)
Supplement: XML Treatment for Phanerotoma (Bracotritoma) ponti [file zookeys.115.1186-treatment11.xml]

<!DOCTYPE tp:taxon-treatment
  PUBLIC "-//TaxonX//DTD Taxonomic Treatment Publishing DTD v0 20100105//EN" "tax-treatment-NSO.dtd">
<tp:taxon-treatment xmlns:tp="http://www.plazi.org/taxpub"><tp:treatment-meta><mixed-citation publication-type="journal"><person-group><name><surname>Edmardash</surname><given-names>Yusuf Abd-Elaziz</given-names></name><name><surname>Abdel-Dayem</surname><given-names>Mahmoud Saleh</given-names></name><name><surname>Gadallah</surname><given-names>Neveen Samy</given-names></name></person-group><article-title>The subfamily Cheloninae (Hymenoptera, Braconidae) from Egypt, with the description of two new species</article-title><source>Zookeys</source><day>5</day><month>7</month><year>2011</year><volume>2011</volume><issue>115</issue><fpage>85</fpage><lpage>102</lpage><pub-id pub-id-type="doi">10.3897/zookeys.115.1186</pub-id></mixed-citation></tp:treatment-meta><tp:nomenclature><tp:taxon-name>
                                <tp:taxon-name-part taxon-name-part-type="genus">Phanerotoma</tp:taxon-name-part>
                                (<tp:taxon-name-part taxon-name-part-type="subgenus">Bracotritoma</tp:taxon-name-part>)
                                <tp:taxon-name-part taxon-name-part-type="species">ponti</tp:taxon-name-part>
                                <object-id xmlns:xlink="http://www.w3.org/1999/xlink" xlink:type="simple">urn:lsid:zoobank.org:act:F999AA12-8376-4F61-A323-9033A4DD0031</object-id>
                            <object-id xmlns:xlink="http://www.w3.org/1999/xlink" xlink:type="simple">http://species-id.net/wiki/Phanerotoma_(Bracotritoma)_ponti</object-id>
                            </tp:taxon-name><tp:taxon-status xmlns:xlink="http://www.w3.org/1999/xlink" xlink:type="simple">sp. n.</tp:taxon-status></tp:nomenclature><tp:treatment-sec sec-type="Description"><title>Description.</title><p><bold>(<xref ref-type="fig" rid="F3">Figs 29–37</xref>)</bold> ♀: Length of body: 3.4 mm. Length of fore wing: 2.4 mm.</p><p>Colour: Generally yellowish-brown, with the following parts dark brown to black: stemmaticum, mesoscutum (especially laterally), metanotum, sides of scutellum, propodeum posteriorly, third metasomal tergite (T3) (except laterally), pterostigma (except basal and apical 0.2), parastigma, apex and sub-basal part of middle tibia (except extreme apex which is paler), apical 0.3 and subbasal ring of hind tibia, apical half of hind basitarsus and telotarsus; apical eight antennal flagellomeres, tegula and humeral plate slightly pale brown; vein 1-M slightly paler than parastigma; apical third of fore wing infuscate; middle tibia whitish medially and basally.</p><p>Head: Slightly wider than maximum width of mesosoma; eyes slightly divergent below; preapical antennal flagellomeres cylindrical, slightly narrowed basally, apical flagellomere 1.1 times length of preapical one, scape slightly wider than first flagellomere; vertex and frons with fine transverse striae; face nearly smooth; inner tooth of mandible slightly shorter than outer tooth; length of eye in dorsal view nearly twice as long as temple; POL twice diameter of posterior ocellus; POL 0.6 times OOL; length of malar space 0.7 times basal width of mandible; longitudinal eye diameter as long as transverse diameter.</p><p>Mesosoma: Mesoscutum finely granulated; propodeum finely punctate. Fore wing with vein r as long as vein 3-SR; maximum width of pterostigma 1.7 times vein 3-SR; veins 2-SR and 1-SR straight; middle tibia without distinct blister; outer hind tibial spur 1.1 times the inner one and 0.3 times basitarsus, basitarsus about 0.9 times as long as following tarsomeres combined.</p><p>Metasoma: Ovoid, more or less parallel-sided, narrowed posteriorly; metasomal T1 and T2 with irregular fine longitudinal striae, T3 with dense reticulations, its maximum length slightly more than 1.3 times of that of T2; ovipositor not protruding beyond apex of metasoma.</p><p><bold>Male:</bold> Unknown.</p></tp:treatment-sec><tp:treatment-sec sec-type="Diagnosis"><title>Diagnosis.</title><p>This species is closely related to <italic><tp:taxon-name>Phanerotoma (Bracotritoma) bouceki</tp:taxon-name></italic> van Achterberg, but <italic>ponti</italic> hasthe parastigma dark brown, vein 1-M slightly paler than in <italic>bouceki</italic>, middle tibia is darker and the blister of the middle tibia is much less apparent than in <italic>bouceki</italic>.</p></tp:treatment-sec><tp:treatment-sec sec-type="Etymology"><title>Etymology.</title><p>This species is named in the honour of Dr. Adrian Pont (Oxford University Museum of Natural History, UK).</p></tp:treatment-sec><tp:treatment-sec sec-type="Type Material"><title>Type Material.</title><p>Holotype, ♀, Gabal Elba – El Shallal (<named-content xmlns:xlink="http://www.w3.org/1999/xlink" content-type="dwc:verbatimCoordinates" xlink:type="simple">22°2'59.604"N; 36°32'4.2"E</named-content> ), 15.II.2010. [CUC].</p></tp:treatment-sec><tp:treatment-sec><!--Section generated to contain objects referenced in tp:taxon-treatment.--><fig id="F3" position="float" orientation="portrait"><label>Figures 24–37.</label><caption><p><bold>24</bold> <italic><tp:taxon-name>Chelonus inanitus</tp:taxon-name></italic> <bold>25</bold> <italic><tp:taxon-name>Chelonus oculator</tp:taxon-name></italic> <bold>26–28</bold> <italic><tp:taxon-name>Phanerotoma rufescens</tp:taxon-name></italic> <bold>29–37</bold> <italic><tp:taxon-name>Phanerotoma ponti</tp:taxon-name></italic>. 24, 25, 27, 31, part of fore wing (3.5 × scale line, 3.1 ×, 3.4 ×, 2.2 ×); 26, 29, dorsal view of head(3.2 ×, 3.3 ×); 28, apical part of carapace (dorsal aspect) (2.5 ×); 30, lateral aspect of head (6.0×); 32, basal flagellomeres (5.1 ×); 33, apical flagellomeres (3.1 ×); 34, middle tibia (1.7 ×); 35,part of hind leg (1.7 ×); 36, dorsal aspect of carapace (1.8 ×); 37, lateral aspect of carapace (2.5 ×).</p></caption><graphic xmlns:xlink="http://www.w3.org/1999/xlink" xlink:href="ZooKeys-115-085-g003.jpg" position="float" orientation="portrait" xlink:type="simple"/></fig></tp:treatment-sec></tp:taxon-treatment>
