# Supplementary material for: The subfamily Cheloninae (Hymenoptera, Braconidae) from Egypt, with the description of two new species
Source: Zookeys. 2011 Jul 5;(115):85–102. doi: 10.3897/zookeys.115.1186 (PMC3187663; doi:10.3897/zookeys.115.1186)
Supplement: XML Treatment for Phanerotoma (Phanerotoma) dentata [file zookeys.115.1186-treatment12.xml]

<!DOCTYPE tp:taxon-treatment
  PUBLIC "-//TaxonX//DTD Taxonomic Treatment Publishing DTD v0 20100105//EN" "tax-treatment-NSO.dtd">
<tp:taxon-treatment xmlns:tp="http://www.plazi.org/taxpub"><tp:treatment-meta><mixed-citation publication-type="journal"><person-group><name><surname>Edmardash</surname><given-names>Yusuf Abd-Elaziz</given-names></name><name><surname>Abdel-Dayem</surname><given-names>Mahmoud Saleh</given-names></name><name><surname>Gadallah</surname><given-names>Neveen Samy</given-names></name></person-group><article-title>The subfamily Cheloninae (Hymenoptera, Braconidae) from Egypt, with the description of two new species</article-title><source>Zookeys</source><day>5</day><month>7</month><year>2011</year><volume>2011</volume><issue>115</issue><fpage>85</fpage><lpage>102</lpage><pub-id pub-id-type="doi">10.3897/zookeys.115.1186</pub-id></mixed-citation></tp:treatment-meta><tp:nomenclature><tp:taxon-name>
                                <tp:taxon-name-part taxon-name-part-type="genus">Phanerotoma</tp:taxon-name-part>
                                (<tp:taxon-name-part taxon-name-part-type="subgenus">Phanerotoma</tp:taxon-name-part>)
                                <tp:taxon-name-part taxon-name-part-type="species">dentata</tp:taxon-name-part>
                            </tp:taxon-name><tp:taxon-authority>(Panzer, 1805)</tp:taxon-authority><tp:nomenclature-citation-list><tp:nomenclature-citation><tp:taxon-name>Chelonus dentatus</tp:taxon-name><comment><xref ref-type="bibr" rid="B24">Panzer 1805</xref>: 88.</comment></tp:nomenclature-citation></tp:nomenclature-citation-list></tp:nomenclature><tp:treatment-sec sec-type="Material"><title>Material.</title><p>2♀♀, 1♂ Abu Rawash (<named-content xmlns:xlink="http://www.w3.org/1999/xlink" content-type="dwc:verbatimCoordinates" xlink:type="simple">30°3'13.86"N; 31°4'36.0834"E</named-content> ), 11: 12.IX.1932 [<bold>MAC</bold>]; 2♀♀, Banha (<named-content xmlns:xlink="http://www.w3.org/1999/xlink" content-type="dwc:verbatimCoordinates" xlink:type="simple">30°27'27.4314"N; 31°10'11.676"E</named-content> ), 18.VIII.1972 [<bold>ASC</bold>]; 1♀, 2♂♂, Cairo (<named-content xmlns:xlink="http://www.w3.org/1999/xlink" content-type="dwc:verbatimCoordinates" xlink:type="simple">29°57'18.684"N; 29°57'18.684"E</named-content> ), 6.V.1975 [<bold>ASC</bold>]; 2♀♀, Wadi El Natroun (<named-content xmlns:xlink="http://www.w3.org/1999/xlink" content-type="dwc:verbatimCoordinates" xlink:type="simple">30°29'57.6024"N; 29°58'54.177"E</named-content> ), 14 X .2009 [<bold>CUC</bold>].</p></tp:treatment-sec><tp:treatment-sec sec-type="Distribution"><title>Distribution.</title><p>Egypt [without specific locality, (<xref ref-type="bibr" rid="B26">Shenefelt 1973</xref>); Alexandria (<xref ref-type="bibr" rid="B1">Abd-Rabou 2008</xref>)]<bold>,</bold> Europe, Israel, Japan, Kenya, Korea and Russia (East, Northwest and South) USA [California, introduced (<xref ref-type="bibr" rid="B26">Shenefelt 1973</xref>)].</p></tp:treatment-sec><ref-list><ref id="B24"><mixed-citation xmlns:xlink="http://www.w3.org/1999/xlink" xlink:type="simple"><person-group><name name-style="western"><surname>Panzer</surname><given-names>GWF</given-names></name></person-group> (<year>1805</year>)<source> Faunae Insectorum Germanicae. VIII. P. 88. T.14.</source></mixed-citation></ref><ref id="B26"><mixed-citation xmlns:xlink="http://www.w3.org/1999/xlink" xlink:type="simple"><person-group><name name-style="western"><surname>Shenefelt</surname><given-names>RD</given-names></name></person-group> (<year>1973</year>)<article-title> Braconidae 6. Cheloninae. Hymenoptera Catalogus (nova edition).</article-title><source>Pars</source><volume>10</volume>:<fpage>813</fpage>-<lpage>936</lpage>.</mixed-citation></ref><ref id="B1"><mixed-citation xmlns:xlink="http://www.w3.org/1999/xlink" xlink:type="simple"><person-group><name name-style="western"><surname>Abd-Rabou</surname><given-names>S</given-names></name></person-group> (<year>2008</year>)<article-title> Updated list of the parasitoids attacking mealybugs (Hemiptera: Pseudococcidae) in Egypt</article-title>. <source>Proceeding of the XI International symposium on Scale Insect studies (Posters)</source>, <fpage>253</fpage>–<lpage>240</lpage>.</mixed-citation></ref></ref-list></tp:taxon-treatment>
