# Supplementary material for: The subfamily Cheloninae (Hymenoptera, Braconidae) from Egypt, with the description of two new species
Source: Zookeys. 2011 Jul 5;(115):85–102. doi: 10.3897/zookeys.115.1186 (PMC3187663; doi:10.3897/zookeys.115.1186)
Supplement: XML Treatment for Phanerotoma (Phanerotoma) hendecasisella [file zookeys.115.1186-treatment14.xml]

<!DOCTYPE tp:taxon-treatment
  PUBLIC "-//TaxonX//DTD Taxonomic Treatment Publishing DTD v0 20100105//EN" "tax-treatment-NSO.dtd">
<tp:taxon-treatment xmlns:tp="http://www.plazi.org/taxpub"><tp:treatment-meta><mixed-citation publication-type="journal"><person-group><name><surname>Edmardash</surname><given-names>Yusuf Abd-Elaziz</given-names></name><name><surname>Abdel-Dayem</surname><given-names>Mahmoud Saleh</given-names></name><name><surname>Gadallah</surname><given-names>Neveen Samy</given-names></name></person-group><article-title>The subfamily Cheloninae (Hymenoptera, Braconidae) from Egypt, with the description of two new species</article-title><source>Zookeys</source><day>5</day><month>7</month><year>2011</year><volume>2011</volume><issue>115</issue><fpage>85</fpage><lpage>102</lpage><pub-id pub-id-type="doi">10.3897/zookeys.115.1186</pub-id></mixed-citation></tp:treatment-meta><tp:nomenclature><tp:taxon-name>
                                <tp:taxon-name-part taxon-name-part-type="genus">Phanerotoma</tp:taxon-name-part>
                                (<tp:taxon-name-part taxon-name-part-type="subgenus">Phanerotoma</tp:taxon-name-part>)
                                <tp:taxon-name-part taxon-name-part-type="species">hendecasisella</tp:taxon-name-part>
                                <object-id xmlns:xlink="http://www.w3.org/1999/xlink" xlink:type="simple">http://species-id.net/wiki/Phanerotoma_(Phanerotoma)_hendecasisella</object-id>
                            </tp:taxon-name><tp:taxon-authority>Cameron, 1905</tp:taxon-authority><tp:nomenclature-citation-list><tp:nomenclature-citation><tp:taxon-name>Phanerotoma hendecasisella</tp:taxon-name><comment><xref ref-type="bibr" rid="B8">Cameron 1905</xref>: 80.</comment></tp:nomenclature-citation></tp:nomenclature-citation-list></tp:nomenclature><tp:treatment-sec sec-type="Material"><title>Material.</title><p>2♀♀, Alexandria (<named-content xmlns:xlink="http://www.w3.org/1999/xlink" content-type="dwc:verbatimCoordinates" xlink:type="simple">31°11'0.42"N; 29°56'44.304"E</named-content> ), 14.V.1980 [<bold>MAC</bold>]<bold>;</bold> 1♀, Tanta (<named-content xmlns:xlink="http://www.w3.org/1999/xlink" content-type="dwc:verbatimCoordinates" xlink:type="simple">30°54'2.6634"N; 31°9'50.8386"E</named-content> ), without date [<bold>CUC</bold>].</p></tp:treatment-sec><tp:treatment-sec sec-type="Distribution"><title>Distribution.</title><p>Egypt (with no specific locality, <xref ref-type="bibr" rid="B26">Shenefelt 1973</xref>),Australia, Burma, Ceylon and India.</p></tp:treatment-sec><ref-list><ref id="B8"><mixed-citation xmlns:xlink="http://www.w3.org/1999/xlink" xlink:type="simple"><person-group><name name-style="western"><surname>Cameron</surname><given-names>P</given-names></name></person-group> (<year>1905</year>)<article-title> On the phytophagous and parasitic Hymenoptera collected by Mr. E.Green in Ceylon.</article-title><source>Spolia Zeylanica</source><volume>3</volume>:<fpage>67</fpage>-<lpage>143</lpage>.</mixed-citation></ref><ref id="B26"><mixed-citation xmlns:xlink="http://www.w3.org/1999/xlink" xlink:type="simple"><person-group><name name-style="western"><surname>Shenefelt</surname><given-names>RD</given-names></name></person-group> (<year>1973</year>)<article-title> Braconidae 6. Cheloninae. Hymenoptera Catalogus (nova edition).</article-title><source>Pars</source><volume>10</volume>:<fpage>813</fpage>-<lpage>936</lpage>.</mixed-citation></ref></ref-list></tp:taxon-treatment>
