# Supplementary material for: The subfamily Cheloninae (Hymenoptera, Braconidae) from Egypt, with the description of two new species
Source: Zookeys. 2011 Jul 5;(115):85–102. doi: 10.3897/zookeys.115.1186 (PMC3187663; doi:10.3897/zookeys.115.1186)
Supplement: XML Treatment for Phanerotoma (Phanerotoma) leucobasis [file zookeys.115.1186-treatment15.xml]

<!DOCTYPE tp:taxon-treatment
  PUBLIC "-//TaxonX//DTD Taxonomic Treatment Publishing DTD v0 20100105//EN" "tax-treatment-NSO.dtd">
<tp:taxon-treatment xmlns:tp="http://www.plazi.org/taxpub"><tp:treatment-meta><mixed-citation publication-type="journal"><person-group><name><surname>Edmardash</surname><given-names>Yusuf Abd-Elaziz</given-names></name><name><surname>Abdel-Dayem</surname><given-names>Mahmoud Saleh</given-names></name><name><surname>Gadallah</surname><given-names>Neveen Samy</given-names></name></person-group><article-title>The subfamily Cheloninae (Hymenoptera, Braconidae) from Egypt, with the description of two new species</article-title><source>Zookeys</source><day>5</day><month>7</month><year>2011</year><volume>2011</volume><issue>115</issue><fpage>85</fpage><lpage>102</lpage><pub-id pub-id-type="doi">10.3897/zookeys.115.1186</pub-id></mixed-citation></tp:treatment-meta><tp:nomenclature><tp:taxon-name>
                                <tp:taxon-name-part taxon-name-part-type="genus">Phanerotoma</tp:taxon-name-part>
                                (<tp:taxon-name-part taxon-name-part-type="subgenus">Phanerotoma</tp:taxon-name-part>)
                                <tp:taxon-name-part taxon-name-part-type="species">leucobasis </tp:taxon-name-part>
                                <object-id xmlns:xlink="http://www.w3.org/1999/xlink" xlink:type="simple">http://species-id.net/wiki/Phanerotoma_(Phanerotoma)_leucobasis</object-id>
                            </tp:taxon-name><tp:taxon-authority>Kriechbaumer, 1894</tp:taxon-authority><tp:nomenclature-citation-list><tp:nomenclature-citation><tp:taxon-name>Phanerotoma leucobasis</tp:taxon-name><comment><xref ref-type="bibr" rid="B19">Kriechbaumer 1894</xref>: 62.</comment></tp:nomenclature-citation></tp:nomenclature-citation-list></tp:nomenclature><tp:treatment-sec sec-type="Material"><title>Material.</title><p>5♀♀, 1♂ Kerdasa (<named-content xmlns:xlink="http://www.w3.org/1999/xlink" content-type="dwc:verbatimCoordinates" xlink:type="simple">30°1'56.136"N; 31°6'32.6874"E</named-content> ), II.1965 [<bold>MAC</bold>]; 3♀♀, El Mansouria (<named-content xmlns:xlink="http://www.w3.org/1999/xlink" content-type="dwc:verbatimCoordinates" xlink:type="simple">30°8'14.1"N; 31°3'46.656"E</named-content> ), IX.1995 [<bold>MAC</bold>]; 4♀♀, 1 ♂ Safaga (<named-content xmlns:xlink="http://www.w3.org/1999/xlink" content-type="dwc:verbatimCoordinates" xlink:type="simple">26°44'25.764"N; 33°58'54.5514"E</named-content> ), VII.2007 [<bold>CUC</bold>]; 2♀♀, 1 ♂ Giza (<named-content xmlns:xlink="http://www.w3.org/1999/xlink" content-type="dwc:verbatimCoordinates" xlink:type="simple">29°37'18.048"N; 31°15'14.508"E</named-content> ), 13.II.2008 [<bold>CUC</bold>]; 1♀, Ismailia (<named-content xmlns:xlink="http://www.w3.org/1999/xlink" content-type="dwc:verbatimCoordinates" xlink:type="simple">30°38'20.7954"N; 32°16'7.572"E</named-content> ), 28.III.2008 [<bold>CUC</bold>]; 1♀, 1♂ Alexandria (<named-content xmlns:xlink="http://www.w3.org/1999/xlink" content-type="dwc:verbatimCoordinates" xlink:type="simple">31°5'1.3914"N; 29°45'53.316"E</named-content> ), 4.X.2008 [<bold>CUC</bold>]; 2♀♀, 1♂ Assuit (<named-content xmlns:xlink="http://www.w3.org/1999/xlink" content-type="dwc:verbatimCoordinates" xlink:type="simple">31°32'55.248"N; 27°23'33.2514"E</named-content> ), 12.I.2009 [<bold>CUC</bold>].</p></tp:treatment-sec><tp:treatment-sec sec-type="Variation"><title>Variation.</title><p>The colour of the head varies from yellowish brown to nearly black; the terminal flagellomeres are usually blackish, but in few cases paler; the third metasomal tergite is usually brownish, but blackish in a few specimens, and the second tergite sometimes has brownish spots laterally.</p></tp:treatment-sec><tp:treatment-sec sec-type="Distribution"><title>Distribution.</title><p>In Egypt previously recorded from Alexandria, Dokki, Gara, Maadi, Sinai (<xref ref-type="bibr" rid="B3">van Achterberg 1990</xref>), Africa (Central, North and Southeast), Israel, USA [California, introduced (<xref ref-type="bibr" rid="B26">Shenefelt 1973</xref>)] and West Asia</p><fig id="F1" position="float" orientation="portrait"><label>Figures 1–13.</label><caption><p><bold>1, 2</bold> <italic><tp:taxon-name>Phanerotoma masiana</tp:taxon-name></italic> <bold>3–5</bold> <italic><tp:taxon-name>Phanerotoma dentata</tp:taxon-name></italic> <bold>6</bold> <italic><tp:taxon-name>Phanerotoma henedecasisella</tp:taxon-name></italic> <bold>7</bold> <italic><tp:taxon-name>Ascogaster quadridentata</tp:taxon-name></italic> <bold>8</bold> <italic><tp:taxon-name>Ascogaster excisa</tp:taxon-name></italic> <bold>9</bold> <italic><tp:taxon-name>Phanerotoma leucobasis</tp:taxon-name></italic> <bold>10–12</bold> <italic><tp:taxon-name>Chelonus basalis</tp:taxon-name></italic> (after <xref ref-type="bibr" rid="B22">Lozan and Tobias 2002</xref>) <bold>13</bold> <italic><tp:taxon-name>Chelonus sulcatus</tp:taxon-name></italic>. 1,3,6,9,10, part of fore wing (1.6 × scale line, 3.4 ×, 5.3 ×, 2.9 ×,1.9 × ); 2, basal flagellomeres (1.0 ×); 4,11, dorsal aspect of carapace (2.7 ×, 1.8 ×); 5, dorsalaspect of head (2.8 ×); 7,8, lateral aspect of propodeum (2.6 ×, id.); 12,13, apical aperture (1.8 ×, 2.2 ×).</p></caption><graphic xmlns:xlink="http://www.w3.org/1999/xlink" xlink:href="ZooKeys-115-085-g001.jpg" position="float" orientation="portrait" xlink:type="simple"/></fig><fig id="F2" position="float" orientation="portrait"><label>Figures 14–23.</label><caption><p><bold>14, 16</bold> <italic><tp:taxon-name>Chelonus blackburni</tp:taxon-name></italic> <bold>15, 17</bold> <italic><tp:taxon-name>Chelonus curvimaculatus</tp:taxon-name></italic> <bold>18, 19</bold> <italic><tp:taxon-name>Chelonus obscuratus</tp:taxon-name></italic> <bold>20, 22</bold> <italic><tp:taxon-name>Chelonus inanitus</tp:taxon-name></italic> <bold>21</bold> <italic><tp:taxon-name>Chelonus oculator</tp:taxon-name></italic> <bold>23</bold> <italic><tp:taxon-name>Ascogaster quadridentata</tp:taxon-name></italic>. 14, 15, 19, 22, lateral aspect of carapace (4.8 × scale line, 5.0 ×, 2.0 ×, 2.1 ×); 16–18, 20, dorsal aspect of head (1.6 ×, id., id., 1.74 ×); 21, apical part of carapace (lateral aspect) (2.0 ×); 23, part of fore wing (2.1 ×).</p></caption><graphic xmlns:xlink="http://www.w3.org/1999/xlink" xlink:href="ZooKeys-115-085-g002.jpg" position="float" orientation="portrait" xlink:type="simple"/></fig><fig id="F3" position="float" orientation="portrait"><label>Figures 24–37.</label><caption><p><bold>24</bold> <italic><tp:taxon-name>Chelonus inanitus</tp:taxon-name></italic> <bold>25</bold> <italic><tp:taxon-name>Chelonus oculator</tp:taxon-name></italic> <bold>26–28</bold> <italic><tp:taxon-name>Phanerotoma rufescens</tp:taxon-name></italic> <bold>29–37</bold> <italic><tp:taxon-name>Phanerotoma ponti</tp:taxon-name></italic>. 24, 25, 27, 31, part of fore wing (3.5 × scale line, 3.1 ×, 3.4 ×, 2.2 ×); 26, 29, dorsal view of head(3.2 ×, 3.3 ×); 28, apical part of carapace (dorsal aspect) (2.5 ×); 30, lateral aspect of head (6.0×); 32, basal flagellomeres (5.1 ×); 33, apical flagellomeres (3.1 ×); 34, middle tibia (1.7 ×); 35,part of hind leg (1.7 ×); 36, dorsal aspect of carapace (1.8 ×); 37, lateral aspect of carapace (2.5 ×).</p></caption><graphic xmlns:xlink="http://www.w3.org/1999/xlink" xlink:href="ZooKeys-115-085-g003.jpg" position="float" orientation="portrait" xlink:type="simple"/></fig><fig id="F4" position="float" orientation="portrait"><label>Figures 38–45.</label><caption><p><italic><tp:taxon-name>Phanerotoma elbaiensis</tp:taxon-name></italic> <bold>38</bold> dorsal aspect of head (3.1 × scale line) <bold>39</bold> part of fore wing (3.1 ×) <bold>40</bold> apical flagellomeres (14.1 ×) <bold>41</bold> basal flagellomeres (14.1 ×) <bold>42</bold> part of hind leg (5.8 ×) <bold>43</bold> middle tibia (5.8 ×) <bold>44</bold> dorsal aspect of carapace (2.1 ×) <bold>45</bold> lateral aspect of carapace (2.0 ×).</p></caption><graphic xmlns:xlink="http://www.w3.org/1999/xlink" xlink:href="ZooKeys-115-085-g004.jpg" position="float" orientation="portrait" xlink:type="simple"/></fig></tp:treatment-sec><ref-list><ref id="B19"><mixed-citation xmlns:xlink="http://www.w3.org/1999/xlink" xlink:type="simple"><person-group><name name-style="western"><surname>Kriechbaumer</surname><given-names>J</given-names></name></person-group> (<year>1894</year>)<article-title> Hymenoptera Ichneumonidea a medico nautico Dr. Joh. Brauns in itinere ad oras Africae occidentalis lecta.</article-title><source>Berliner Entomologische Zeitschrift</source><volume>39</volume>:<fpage>43</fpage>-<lpage>68</lpage>. <ext-link ext-link-type="uri" xlink:href="http://dx.doi.org/10.1002/mmnd.18940390106" xlink:type="simple">doi: 10.1002/mmnd.18940390106</ext-link></mixed-citation></ref><ref id="B3"><mixed-citation xmlns:xlink="http://www.w3.org/1999/xlink" xlink:type="simple"><person-group><name name-style="western"><surname>Achterberg C</surname><given-names>van</given-names></name></person-group> (<year>1990</year>)<article-title> Revision of the western Palaearctic Phanerotomini (Hymenoptera: Braconidae).</article-title><source>Zoologische Verhandelingen</source><volume>255</volume>:<fpage>1</fpage>-<lpage>106</lpage>.</mixed-citation></ref><ref id="B26"><mixed-citation xmlns:xlink="http://www.w3.org/1999/xlink" xlink:type="simple"><person-group><name name-style="western"><surname>Shenefelt</surname><given-names>RD</given-names></name></person-group> (<year>1973</year>)<article-title> Braconidae 6. Cheloninae. Hymenoptera Catalogus (nova edition).</article-title><source>Pars</source><volume>10</volume>:<fpage>813</fpage>-<lpage>936</lpage>.</mixed-citation></ref><ref id="B22"><mixed-citation xmlns:xlink="http://www.w3.org/1999/xlink" xlink:type="simple"><person-group><name name-style="western"><surname>Lozan</surname><given-names>A</given-names></name><name name-style="western"><surname>Tobias</surname><given-names>V</given-names></name></person-group> (<year>2002</year>)<article-title> <italic>Microchelonus</italic> Szépligeti (Hymenoptera: Braconidae) from central- European peat-bogs with redescription of <italic>M. basalis</italic> (Curtis)</article-title>. <source>Linzer Biologische Beitrage</source><volume>34</volume>(<issue>2</issue>): <fpage>1179</fpage>-<lpage>1184</lpage>.</mixed-citation></ref></ref-list></tp:taxon-treatment>
